# Supplementary material for: The Impact of eHealth Interventions on the Improvement of Self-Care in Chronic Patients: An Overview of Systematic Reviews
Source: Life (Basel). 2022 Aug 17;12(8):1253. doi: 10.3390/life12081253 (PMC9409893; doi:10.3390/life12081253)
Supplement: Supplementary file 1 [file life-12-01253-s001.zip]

Archive with 2 entries (2 files):
- Supplementary file S1_search strategy.pdf
- Supplementary file S2_AMSTAR2.0_Checklist.pdf
